# Supplementary material for: UHRF1 depletion and HDAC inhibition reactivate epigenetically silenced genes in colorectal cancer cells
Source: Clin Epigenetics. 2019 May 7;11:70. doi: 10.1186/s13148-019-0668-3 (PMC6505222; doi:10.1186/s13148-019-0668-3)
Supplement: Supplementary file 2 — Supplementary Table S1. (XLS 35 kb) [file 13148_2019_668_MOESM2_ESM.xls]

## Sheet: Sheet1
Table S1. Sequences of the primers used in this study
	Forward	Reverse	PCR cycle	Product size
DKK1 bisulfite pyroseq	5'-YGGTTTTGTTGTTTTTTTTTTAAGGGGT-3'	5'-Bio-AACCCCCTACRATCCCAAAATCCTA-3'		128 bp
sequencing primer	5'-GYGGTATAAAGGTAGT-3'
sequence to analyze	5'-CGCGGTGGCGGTGGCGGCG-3'
MLH1 bisulfite pyroseq	5'-GTTGAGTATTTAGAYGTTTTTTTGGTTTT-3'	5'-Bio-CATTAACTAACCRCTAAATAACTTCCC-3'		132 bp
sequencing primer	5'-GTTTTTTTGGTTTTTTTGG-3'
sequence to analyze	5'-CGTTAAAATGTCGTTCG-3'
GATA4 bisulfite pyroseq	5'-TTTATAGGTTAGTTAGYGTTTTAGGGT-3'	5'-Bio-TCCCCTAAAAACCCCCRAAACTACA-3'		136 bp
sequencing primer	5'-TTGGGGATTTGGAGG-3'
sequence to analyze	5'-CGGTCGGCGTAGGGGTCGCG-3'
GATA5 bisulfite pyroseq	5'-GTTYGTTTAGTTGTATTGGTTYGGGT-3'	5'-Bio-CCCCRCAAAATCAACRCTAAAACTC-3'		135 bp
sequencing primer	5'-GTTTTTGTYGTTAAGTTT-3'
sequence to analyze	5'-CGCG-3'
NEURL1 bisulfite pyroseq	5'-AGATTYGYGGGYGGGAGGGAGTTA-3'	5'-Bio-CCRAAACCATAAAATCAAAATCRCTAAC-3'		122 bp
sequencing primer	5'-GAGGGAGTTAYGTATAT-3'
sequence to analyze	5'-CGTCGTCGCGGTCG-3'
SFRP1 bisulfite pyroseq	5'-GTTGAGTYGYGTTTGGTTTTAGTAAAT-3'	5'-Bio-CAAAACTAAAATACRCRAAACTCCTAC-3'		171 bp
sequencing primer	5'-GGGAGGYGATTGGTTTT-3'
sequence to analyze	5'-CGCGTCGGTGACGGACG-3'
SFRP2 bisulfite pyroseq	5'-AGTAGAAATTTYGGATTGGGGTAAAAT-3'	5'-Bio-CRAAAATAAAAAACACRCAAAACACCC-3'		124 bp
sequencing primer	5'-GTAAAATAAGTTYGGGTTT-3'
sequence to analyze	5'-CGGCGGTACGCG-3'
TIMP3 bisulfite pyroseq	5'-TTAYGGYGGTATTATTTTTTATAAGGATT-3'	5'-Bio-RCCCCCTCAAACCAATAACAAAACC-3'		135 bp
sequencing primer	5'-TTTTTATAAGGATTTGAA-3'
sequence to analyze	5'-CGATTCGGGGGCGGTTTCG-3'
UCHL1 bisulfite pyroseq	5'-GGTTTTGTTTTTGTTTTTTTTGTATAGGT-3'	5'-Bio-ATCTCCATCRACTTAAACTACATCTTC-3'		153 bp
sequencing primer	5'-TGTATAGGTTTTATAGTG-3'
sequence to analyze	5'-CGTTTGGTCGGCG-3'
MLH1 bisulfite seq	5'-GGAGGAGTTTGAGAAGYGTTAAGTAT-3'	5'-ACCTTCAACCAATCACCTCAATACC-3'		370 bp
SFRP1 bisuflite seq	5'-GTTGAGTYGYGTTTGGTTTTAGTAAAT-3'	5'-AAAAACRCAATCCCCAACRTTACCC-3'		374 bp
DKK1 RT-PCR	5'-CTTTCTCCCTCTTGAGTCCTTCTG-3'	5'-CATAGCGTGACGCATGCAGCGTT-3'	33 to 35	404 bp
GATA4 RT-PCR	5'-TCACTATCTGTGCAACGCCTGC-3'	5'-TTATTCAGGTTCTTGGGCTTCCG-3'	38 to 40	279 bp
GATA5 RT-PCR	5'-TCCGACTTCTTGGAGGAGTTCC-3'	5'-CGCTTCCGTGTCTGGATGCTTT-3'	38 to 40	350 bp
MLH1 RT-PCR	5'-GTTGAGCATCTAGACGTTTCCTT-3'	5'-GGTAGAAATACTGGCTAAATCCTC-3'	38 to 40	329 bp
SFRP1 RT-PCR	5'-CCAGCGAGTACGACTACGTGAGCTT-3'	5'-CTCAGATTTCAACTCGTTGTCACAGG-3'	38 to 40	497 bp
SFRP2 RT-PCR	5'-ATGATGATGACAACGACATAATG-3'	5'-ATGCGCTTGAACTCTCTCTGC-3'	38 to 40	322 bp
TIMP3 RT-PCR	5'-CTCCTCCAGCTCCTGCTCCTT-3'	5'-TCCTTTACCAGCTTCTTCCCCAC-3'	38 to 40	403 bp
UCHL1 RT-PCR	5'-CAGCTCAAGCCGATGGAGATCAA-3'	5'-CCCAGTTTGTCTTGATTATTGGCC-3'	35	317 bp
GAPDH RT-PCR	5'-CGGAGTCAACGGATTTGGTCGTAT-3'	5'-AGCCTTCTCCATGGTGGTGAAGAC-3'	28	307 bp
CACNA1G qRT-PCR	5'-TGGTTTTCTTCTACTTGAGCCA-3'	5'-GCAGTTGAGAAGGATGACCAA-3'		110 bp
CDKN2A qRT-PCR	5'-ACCAGAGGCAGTAACCATGC-3'	5'-ACTGATGATCTAAGTTTCCCGA-3'		111 bp
CRABP1 qRT-PCR	5'-ATTTCGACGAGCTGCTCAAG-3'	5'-GTCTTGATGTAGAACTGATCC-3'		121 bp
IGF2 qRT-PCR	5'-GACCGCGGCTTCTACTTCA-3'	5'-GTAGCACAGTACGTCTCCAG-3'		119 bp
RUNX3 qRT-PCR	5'-ACTGGCGCTGCAACAAGAC-3'	5'-CGGAGTAGTTCTCGTCATTG-3'		111 bp
ACTB qRT-PCR	5'-GCCAACCGCGAGAAGATGA-3'	5'-AGCACAGCCTGGATAGCAAC-3'		80 bp
DKK1 ChIP-PCR	5'-GGAATAAGTACCAGACCATTGAC-3'	5'-CACATTCAGCACGTTCTACTCC-3'		116 bp
MLH1 ChIP-PCR	5'-AGACAGTGGTGAACCGCATCG-3'	5'-AAGTCGTAGCCCTTAAGTGAGC-3'		122 bp
SFRP1 ChIP-PCR	5'-CAGCTTAGGCAACAAGAGCGAAA-3'	5'-ATTAACTCGCATTGGCTTGCAGA-3'		113 bp
Y = C or T; R = A or G; Bio, biotin
